# Supplementary material for: Diagnostic Testing Accuracy for Helicobacter pylori Infection among Adult Patients with Dyspepsia in Cuba’s Primary Care Setting
Source: Microorganisms. 2023 Apr 11;11(4):997. doi: 10.3390/microorganisms11040997 (PMC10146794; doi:10.3390/microorganisms11040997)
Supplement: Supplementary file 1 [file microorganisms-11-00997-s001.zip]

Archive with 1 entries (1 files):
- microorganisms-2252284-supplementary.pdf
